# Supplementary material for: Co-Expression of Adaptor Protein FAM159B with Different Markers for Neuroendocrine Cells: An Immunocytochemical and Immunohistochemical Study
Source: Int J Mol Sci. 2022 Nov 4;23(21):13503. doi: 10.3390/ijms232113503 (PMC9655893; doi:10.3390/ijms232113503)
Supplement: Supplementary file 1 [file ijms-23-13503-s001.zip]

Archive with 1 entries (1 files):
- ijms-1867258-supplementary.pdf
